# Supplementary material for: Mutant prion proteins increase calcium permeability of AMPA receptors, exacerbating excitotoxicity
Source: PLoS Pathog. 2020 Jul 16;16(7):e1008654. doi: 10.1371/journal.ppat.1008654 (PMC7365390; doi:10.1371/journal.ppat.1008654)
Supplement: S1 Data — (XLSX) [file ppat.1008654.s001.xlsx]

## Sheet: Fig. 1C
Spine density (spine/μm)
	WT	FFI	CJD
	0.406653	0.230341	0.342326
	0.398965	0.195391	0.265858
	0.26031	0.317986	0.224604
	0.3601	0.30194	0.27062
	0.308447	0.115219	0.257985
	0.334339	0.208391	0.227979
	0.250266	0.275255	0.182869
	0.192193	0.268848	0.315817
	0.2724	0.239749	0.292382
	0.378132	0.300135	0.341808
	0.205112	0.170581	0.180306
	0.748389	0.310752	0.225803
	0.223277	0.267053	0.508628
	0.372119	0.211609	0.333584
	0.498804	0.232562	0.255221
	0.204462	0.263504	0.394181
	0.173947	0.241675	0.221344
	0.20411	0.142476	0.183711
	0.423252	0.156192	0.194853
	0.323633	0.197211	0.364111
	0.425131	0.472656	0.23552
	0.394832	0.1858	0.178109
	0.191772	0.247106	0.31841
	0.231108	0.200496	0.262876
	0.328877	0.32533	0.111983
	0.363873	0.306891	0.303574
	0.376067	0.266063	0.195653
	0.231727	0.223292	0.337475
	0.284373	0.261103	0.206363
	0.501879	0.33821	0.128542
	0.474939	0.1948	0.254024
	0.139301	0.0960103	0.309076
	0.526726	0.216562	0.251127
	0.259822	0.167004	0.175806
	0.423006	0.266722	0.29947
	0.335724	0.332182	0.218865
	0.290893	0.293173	0.283213
	0.18699	0.346221	0.248418
	0.43879	0.494105	0.160042
	0.235421	0.206562	0.402468
	0.255926	0.282933	0.311582
	0.30945	0.23498	0.389163
	0.928639	0.230866	0.189669
	0.287967	0.474856	0.392858
	0.307599	0.2226	0.205056
	0.35986	0.234937	0.354886
	0.264315	0.424093
	0.439552
	0.236972
	0.457804
	0.675301
	0.336699
	0.374008
	0.368031
	0.315062
	0.478838
	0.355836
	0.298783
	0.341481
	0.682248
	0.163848
	0.404491

## Sheet: Fig. 1D
Bassoon/Shank2 co-localization
	WT	FFI	CJD
	0.621439	0.751427	0.276073
	0.771379	0.741935	0.469149
	0.590695	0.636864	0.305551
	0.732242	0.322818	0.391097
	0.650258	0.664619	0.405248
	0.344645	0.675408	0.892016
	0.397568	0.625904	0.520555
	0.453835	0.588304	0.435337
	0.667768	0.272955	0.395684
	0.607181	0.247325	0.909152
	0.446347	0.28188	0.392333
	0.476346	0.440161	0.257035
	0.387913	0.397479	0.323227
	0.390832	0.499286	0.429583
	0.505585	0.470677	0.359762
	0.520551	0.661389	0.322447
	0.356399	0.28271	0.279983
	0.351589	0.618929	0.242893
	0.509218	0.583051	0.279844
	0.292114	0.297203	0.385572
	0.393677	0.354172	0.311488
	0.350013	0.161931	0.371356
	0.410019	0.43821	0.316874
	0.371126	0.373267	0.339651
	0.735969	0.335067	0.36125
	0.392956	0.375952	0.252899
	0.534681	0.468873	0.386186
	0.691379	0.398408	0.308728
	0.462762	0.774191	0.262198
	0.793568	0.51885	0.266007
	0.413869	0.57341	0.341012
	0.373993	0.540135	0.421924
	0.537095	0.404747	0.45573
	0.539633	0.603687	0.335026
	0.311505	0.399221	0.283668
	0.727815	0.392211	0.370287
	0.421923	0.552558	0.293921
	0.463855	0.438101	0.380806
	0.443037	0.376056	0.373477
	0.520797	0.314652	0.399421
	0.394892	0.467637	0.253258
	0.471735	0.43349	0.250461
	0.500293	0.79834	0.393836
	0.34453	0.304444	0.189112
	0.410533	0.326718	0.269164
	0.597159	0.347109	0.207665
	0.460558	0.308275	0.34062
	0.361324	0.325992	0.477067
	0.426606	0.276579	0.383101
	0.367357	0.444214	0.3722
	0.419266	0.327279	0.440811
	0.316174	0.327166	0.383802
	0.327738	0.223483	0.34686
	0.56907	0.344717	0.401394
	0.289226	0.384337	0.283049
	0.332312	0.312137	0.326433
	0.405832	0.33705	0.339479
	0.201768	0.232103	0.292635
	0.259559	0.202436	0.301439
	0.40586	0.289247	0.345918
	0.339301	0.160068	0.516284
	0.462378	0.293888	0.322244
	0.470766	0.329862	0.337728
	0.483717	0.3553	0.39013
	0.312435	0.283952	0.287265
	0.313317	0.28705	0.42396
	0.314198	0.304001	0.315149
	0.572116	0.413466	0.429892
	0.344161	0.305755	0.381044
	0.386018	0.207264
	0.291082	0.33186
	0.325146	0.425117
	0.324841	0.337381
	0.457856	0.309404
	0.263206	0.262816
	0.397928	0.189077
	0.57173	0.225261
	0.385423	0.333333
	0.507661	0.264005
	0.403937	0.337003
	0.518788	0.370929
	0.509394	0.31982
	0.488327
	0.631822
	0.311168
	0.361122
	0.503026

## Sheet: Fig. 1F
Bassoon density (puncta/μm)
	WT	FFI	CJD
	0.144157	0.317716	0.471928
	0.436	0.287902	0.463787
	0.388347	0.465291	0.462836
	0.672907	0.468306	0.500468
	0.75108	0.401013	0.526908
	0.409349	0.353079	0.300191
	0.427934	0.313364	0.448275
	0.325878	0.625792	0.549833
	0.550996	0.568092	0.598884
	0.885185	0.351549	0.54947
	0.201788	0.350853	0.34607
	0.300617	0.316295	0.189402
	0.273531	0.201531	0.11409
	0.204833	0.26983	0.11966
	0.159521	0.195623	0.0205236
	0.276966	0.39443	0.076474
	0.284999	0.162416	0.1193
	0.149109
	0.320411
	0.443417
	0.39674
	0.246215
	0.262857

## Sheet: Fig. 1G
Surface AMPAR (puncta/μm)
	WT	FFI	CJD
	0.433134	0.547306	0.703459
	0.714557	0.649023	0.614685
	0.697536	0.569308	0.816714
	0.792528	0.623063	0.482862
	0.810091	0.647183	0.623611
	0.794602	0.645742	0.357999
	0.62563	0.55496	0.382371
	0.74751	0.578504	0.791394
	0.812859	0.701435	0.460207
	0.959165	0.493978	0.535349
	0.689286	0.77309	0.730529
	0.716625	0.815805	0.56685
	0.591421	0.671237	0.648684
	0.751451	0.791359	0.509388
	0.755258	0.58563	0.527795
	1.02608	0.746957	0.629216
	0.836466	0.649629	0.616398
	0.459707
	0.305067
	0.714156
	0.694855
	0.626621
	0.781634

## Sheet: Fig. 1I
mEPSC fequency (Hz)
	WT	FFI	CJD
	1.89	2.05	0.17
	1.49	1.17	0.16
	1.74	0.93	0.66
	0.6	1.03	0.72
	1.5	0.24	0.53
	0.88	0.33	0.29
	0.85	1.76	0.33
	0.34	2.33	0.66
	0.6	1.31	1.25
	0.48	0.68	0.49
	1.54	0.51	0.42
	0.56	0.7	0.66
	0.61	0.43	0.75
	2.91	0.63	0.79
	0.69	0.81	0.26
	0.23	0.28	0.66
	0.32	2.48	0.91
	0.51	1.22	0.54
	0.71	0.93
	2.08	0.45
	0.89	1.37
	0.82	1.62
	0.4	0.74
	1.02	1.21
	1.33	0.53
	0.25
	1.88
	3.06
	3.32
	1.66
	0.3
	0.45

## Sheet: Fig. 1J
Events used for mEPSC amplitude (pA)
	WT	FFI	CJD
	26.6218	31.3902	36.411
	12.3917	28.0983	34.249
	33.0125	12.9016	12.6078
	35.6248	41.5333	24.0556
	16.5912	14.3332	12.5299
	76.5725	21.5029	23.6025
	46.5171	20.692	37.707
	45.6598	17.5316	34.4301
	28.3242	26.1029	19.6706
	24.9257	39.6715	23.1446
	21.7923	21.191	45.42
	37.2401	27.9653	27.7982
	24.2577	21.1804	54.8827
	28.4762	22.3016	33.7861
	45.597	28.7934	33.7861
	23.0654	15.8905	22.3848
	19.188	45.1488	31.5372
	36.1598	11.1539	20.011
	17.2546	8.41233	12.6401
	43.742	20.5411	46.231
	19.8662	18.9012	30.0032
	18.0356	38.0073	17.2243
	40.3535	22.721	27.6635
	11.6033	15.0767	18.9479
	26.0122	14.8544	21.2744
	64.0119	17.3873	39.6838
	21.4133	18.6228	21.7265
	24.8562	53.6423	33.0236
	23.606	20.2499	23.7278
	17.2064	20.2499	14.7752
	15.1459	37.2626	49.1545
	24.6416	37.2626	27.2776
	9.25088	17.5729	15.1808
	16.3912	15.7157	21.8051
	44.3961	33.0774	50.152
	11.6331	14.6275	14.1664
	18.202	19.082	25.4043
	22.1896	15.748	55.6501
	20.5209	13.2457	55.76
	30.3215	32.4011	41.6355
	21.1013	29.3587	21.4474
	22.7587	12.3406	15.5395
	11.8383	17.236	36.9982
	12.3363	9.06018	21.8876
	15.5917	32.7518	15.1243
	15.9053	14.5195	25.4303
	28.0121	31.2457	56.3531
	27.947	26.87	15.1567
	25.9239	35.0708	17.1857
	15.1092	19.9706	13.301
	18.3433	21.6012	39.6391
	24.6449	8.54053	24.8253
	34.3117	21.3949	39.6756
	23.5202	18.7684	36.4643
	12.9563	14.4243	18.7516
	43.1793	15.6452	25.5222
	15.5671	12.6086	40.5683
	21.349	20.9799	26.1123
	28.2441	20.9799	20.2495
	43.6058	29.4219	17.9391
	24.5897	40.0543	25.7187
	43.4308	16.1297	22.2234
	17.2954	9.58722	17.1341
	27.3044	18.2315	15.4428
	16.1247	31.8394	13.6678
	16.033	16.0432	13.8833
	23.295	56.9763	16.2556
	10.8347	10.6059	30.6318
	18.536	48.626	9.15682
	18.1111	11.7965	12.9327
	51.6494	13.2597	33.3253
	18.5876	30.4765	12.316
	10.163	14.6	16.8978
	19.0811	12.2838	24.158
	24.2973	9.93559	30.0378
	19.1323	20.9785	14.5837
	16.1654	12.3768	13.9023
	44.5922	34.9522	12.7788
	11.7486	34.9522	17.5306
	14.5283	24.7885	10.2535
	19.3143	24.7885	12.2543
	9.85743	23.6578	26.0869
	52.7935	15.9397	33.0222
	19.8305	37.8251	22.7112
	18.5959	13.2471	29.0467
	12.1377	10.4136	21.8707
	10.7496	17.6848	45.1335
	18.1128	14.6093	38.5148
	20.8497	11.3148	65.8936
	11.8654	25.43	44.7138
	16.9143	22.141	14.3427
	24.678	10.5816	18.0857
	33.6983	14.2792	19.5101
	22.5211	13.3332	37.8982
	44.4607	46.5438	26.042
	15.6596	35.954	17.1612
	28.2525	16.2204	26.4122
	19.2598	24.7536	78.6163
	26.3211	11.8044	23.6923
	21.3003	35.8063	84.689
	25.5175	35.1704	14.5968
	11.975	10.0977	43.2354
	21.9342	29.4625	11.6101
	16.999	14.1699	25.4929
	74.1359	14.6221	29.2608
	19.8072	14.6221	76.139
	34.401	16.5911	23.6145
	15.2875	16.5331	59.7742
	36.1809	11.2325	25.5864
	20.6779	13.1722	36.627
	17.0486	20.8923	40.2685
	22.1481	12.669	92.4679
	19.3841	12.669	28.5962
	65.7517	13.7685	16.4165
	20.6821	27.7108	31.9939
	17.8233	14.8064	62.2257
	21.7715	23.062	76.2204
	12.8488	11.6039	29.6486
	17.839	12.5826	58.0775
	22.8379	22.8978	9.31817
	47.098	22.1818	26.542
	25.1458	12.6501	42.7225
	26.5994	13.4024	22.7779
	26.5994	17.82	68.9373
	26.5994	17.3404	19.1777
	26.3754	22.3998	16.5172
	27.0618	41.5748	28.2635
	27.0631	19.5741	19.787
	14.3079	16.4556	32.6533
	16.5301	17.4967	42.809
	32.0954	30.9405	18.0881
	22.7642	14.3284	18.149
	23.1779	34.0562	58.9838
	46.639	20.1994	11.1354
	30.1055	20.0095	11.8725
	24.9568	19.9958	100.225
	21.5762	16.2356	41.9504
	15.8006	12.3928	17.5152
	25.3367	16.6183	21.399
	17.5822	19.8422	29.3839
	19.1807	19.5829	15.2732
	42.5476	29.7304	40.4573
	15.4065	29.7304	28.2226
	19.6368	16.1166	14.4468
	20.0886	21.3523	20.523
	29.1247	24.08	13.6252
	16.8476	8.40063	36.1437
	14.6641	8.51548	17.2908
	26.69	14.7635	12.0332
	18.8038	15.591	31.4766
	20.7086	31.1166	18.66
	14.4728	18.3699	25.829
	25.1401	19.7213	42.1276
	19.3116	20.5266	12.7491
	12.5483	20.3778	23.1369
	17.9317	19.0002	21.0982
	36.2446	25.3108	12.3414
	24.2219	64.9854	15.364
	40.3001	17.9649	17.9657
	18.3842	20.3103	90.4473
	12.284	40.024	34.992
	21.0865	21.2058	27.6149
	9.41079	27.0938	9.81635
	31.4696	30.2794	18.1818
	11.4917	26.5701	14.6773
	28.9277	23.1792	13.9472
	25.2727	16.3798	29.7633
	16.9046	15.521	13.5277
	18.468	16.7461	19.8616
	34.0481	17.7875	21.0462
	17.6556	40.9091	54.4992
	42.1642	24.63	25.5786
	18.161	23.7802	46.3372
	22.0486	42.0918	45.9554
	12.9199	21.3934	12.4239
	21.0088	48.3165	33.6418
	23.1214	15.2852	36.2313
	16.6882	28.565	19.4307
	15.3963	20.7087	27.879
	20.6066	36.1435	16.7116
	10.8017	32.1371	25.6194
	27.5811	18.5618	53.6311
	28.233	13.3924	16.9445
	18.6256	55.4429	22.3112
	17.7514	40.0246	38.6607
	12.5585	22.2247	28.991
	44.5157	36.1748	26.4929
	19.69	13.6768	20.8197
	23.5084	39.5754	13.9504
	28.631	18.338	18.4531
	16.3893	21.0216	22.9989
	14.2443	19.1015	25.2773
	16.9503	17.0346	41.2103
	12.7505	58.8544	27.6989
	24.3013	26.4014	18.2695
	27.4643	19.396	22.7945
	17.108	21.163	32.2983
	17.9651	21.2394	24.904
	36.9068	30.2666	21.6991
	17.9561	25.6735	23.3224
	24.0863	31.6445	17.4197
	24.8157	32.6825	47.3954
	13.8478	18.0607	18.4384
	18.0474	25.8471	30.1511
	19.665	17.5959	24.2279
	18.7776	15.2038	16.785
	19.075	30.9806	38.1502
	16.2902	25.1503	21.2548
	25.9978	25.3774	15.0252
	13.3926	21.5335	32.5332
	30.0023	18.3012	23.0596
	16.4924	22.9334	38.0152
	17.3253	13.4614	18.9207
	17.3253	29.1996	18.7098
	11.8913	25.271	17.8119
	12.5137	16.5068	42.4484
	17.5023	23.4894	16.5401
	15.3221	108.877	20.6626
	37.0934	25.6402	20.4241
	22.8522	12.5385	12.3656
	23.7164	19.2315	29.258
	16.8029	17.0133	38.728
	26.6901	41.3737	10.7562
	18.3098	13.8824	22.8626
	26.8431	31.9971	95.7262
	26.9077	62.1213	42.5093
	13.5501	15.9124	15.507
	16.975	31.1258	15.7558
	20.6176	32.0696	46.0679
	25.1138	19.6616	50.413
	12.2529	18.3239	36.3154
	22.6771	10.2752	41.2346
	12.98	42.2721	27.5175
	44.4803	15.6777	12.6533
	29.3261	20.7624	17.0954
	17.7008	13.3123	34.6143
	27.9581	79.2706	13.0994
	25.6119	55.269	14.6603
	24.0239	15.7648	20.2833
	10.0412	27.062	75.9576
	130.858	21.1708	28.8443
	49.0427	33.6974	35.2395
	43.3176	16.5421	12.8622
	44.0398	15.8529	62.3688
	41.3578	31.5941	40.7763
	31.9118	34.8798	25.0869
	24.768	66.7641	21.7028
	18.8181	13.7344	9.30884
	23.1837	16.3444	14.6776
	38.9434	56.9858	56.9431
	14.8674	27.008	22.7943
	30.8465	21.6523	20.7451
	18.4446	17.417	13.0867
	34.0638	28.4067	23.8351
	28.1146	16.0718	50.0607
	27.166	29.2256	17.6438
	35.2696	14.9845	19.9567
	47.6615	14.4866	27.5538
	24.8892	64.052	27.6745
	42.924	61.0251	31.4918
	13.7379	22.5889	21.286
	16.6835	35.2106	15.3528
	31.7006	35.3809	13.9093
	56.2909	179.521	21.3347
	23.373	12.8855	42.0217
	23.2079	11.8109	31.4226
	29.3575	19.2673	10.7001
	45.3756	34.8449	13.5795
	24.7565	30.5132	17.3285
	10.7998	16.7689	14.6982
	19.0384	25.1027	38.781
	18.825	32.5748	10.7319
	29.5351	19.3877	29.7695
	22.3059	32.2019	14.6992
	21.9131	41.9605	19.7641
	18.4202	30.8259	47.9171
	13.6388	11.1676	20.6367
	11.7619	14.004	34.1105
	9.6929	33.0372	11.1071
	17.7691	17.8028	31.7899
	19.4497	47.8614	12.3012
	40.2758	23.3047	15.5686
	19.1395	36.1798	10.6846
	11.0264	33.3412	9.79554
	19.4873	24.7398	24.4485
	41.996	51.9736	26.1103
	12.4564	36.3646	40.2565
	32.7391	18.6793	12.0896
	15.7087	16.9416	15.077
	48.589	28.434	35.9254
	12.277	44.6578	26.1424
	33.7696	27.2434	38.4482
	16.9691	26.5291	18.2402
	65.2211	66.3361	10.0874
	30.3718	61.5796	24.859
	21.2063	89.3181	55.1505
	33.1563	21.3019	75.5806
	36.9076	35.5178	14.4084
	16.5733	13.8797	37.542
	15.1239	21.9126	15.8413
	17.2601	18.9424	20.0008
	24.9005	34.8964	19.2253
	28.0615	38.9952	30.2132
	16.6072	56.0877	19.9461
	9.27314	38.2074	17.738
	12.6672	24.6661	23.4153
	17.6315	44.269	25.966
	46.0017	20.5506	61.9886
	10.0643	24.2759	14.2396
	24.3956	93.3155	19.6665
	10.0988	26.9132	35.7653
	26.6982	23.8231	29.6974
	13.2019	14.9794	11.1577
	16.4034	34.9736	34.4833
	21.4508	41.5533	12.5075
	23.9023	58.1064	13.285
	25.2846	25.9302	10.6335
	10.7592	32.6041	9.93717
	17.1128	25.4243	14.3756
	25.0561	41.5728	6.65047
	15.3193	33.8031	14.8818
	43.4058	27.5459	19.3765
	31.9773	57.3262	13.0072
	17.9219	54.915	11.8209
	14.083	41.7667	12.0231
	29.463	17.0062	9.29042
	35.8356	42.974	8.86634
	18.4742	46.1136	8.2283
	14.9038	48.2521	5.90067
	20.2723	101.407	8.80907
	48.0825	22.047	10.8642
	14.8463	33.2616	17.4588
	22.3932	106.397	14.6158
	18.4252	23.9061	10.4469
	17.1037	46.9412	27.0452
	18.1065	34.5059	11.0713
	15.6303	16.933	13.2337
	23.7609	76.9935	20.724
	48.251	22.028	26.6844
	21.2401	56.0911	12.9638
	26.1586	12.2418	11.8617
	24.1488	15.7205	12.3089
	13.2491	13.7715	12.8448
	11.651	20.0775	13.7408
	18.7409	15.2315	13.4276
	20.0344	32.1744	13.4276
	12.0575	56.4357	45.6278
	30.9337	23.7691	22.1347
	32.8322	36.9059	13.0586
	15.0478	21.3045	11.1481
	18.9503	40.0024	18.2088
	10.4918	14.4609	15.3765
	12.1073	13.309	23.3046
	9.82485	8.36689	11.7579
	7.89866	16.3516	12.932
	17.8822	47.1933	10.2791
	27.8337	16.674	21.6142
	15.4032	58.8408	66.4527
	22.8132	16.65	19.2359
	21.5104	13.0113	38.1554
	13.8559	15.2163	52.0548
	21.735	39.7973	65.6668
	22.7796	13.356	31.708
	15.5527	38.8147	11.8947
	26.1837	35.4838	61.9432
	10.6328	9.75041	44.1534
	16.5982	26.7827	13.9336
	15.4673	46.3709	30.5381
	20.0197	11.8061	25.1373
	11.3773	24.3498	26.3271
	19.0984	25.4213	11.3364
	9.02286	11.142	14.5088
	8.10384	22.6614	27.9553
	20.2245	17.2527	16.498
	20.8924	46.7603	56.7463
	23.8413	32.4605	47.1908
	13.0225	19.3027	25.4637
	19.2123	18.8081	24.9049
	27.2317	18.971	20.3251
	18.7622	30.2899	40.3487
	13.3554	31.0488	18.147
	29.84	31.8329	27.6657
	14.6234	12.0465	30.1157
	35.0261	31.7569	20.9366
	19.3301	33.2458	32.0764
	24.8622	49.8171	32.9735
	32.6794	35.4076	32.9735
	22.5172	40.6607	38.5972
	65.4727	38.3683	22.1188
	13.2555	26.1904	40.6972
	28.2271	36.5549	13.8195
	173.708	32.2291	64.9718
	21.6214	15.5619	21.9443
	99.4484	20.1135	20.1338
	17.2268	20.1121	48.7352
	58.0523	14.4146	49.6775
	18.1387	13.2798	40.2309
	20.532	60.4895	65.6703
	19.2298	39.3665	8.11886
	19.3196	12.7919	20.1608
	13.529	19.1061	34.2356
	15.1824	17.1074	11.8787
	29.0322	18.5138	19.026
	23.3937	14.2325	49.7274
	33.3581	56.9442	25.6998
	41.0877	16.6899	34.9412
	38.6636	24.8134	7.5879
	9.75949	22.8075	8.3641
	12.9936	11.7404	12.6896
	41.9781	23.6653	27.0925
	20.9424	20.9717	28.1691
	12.3694	20.0059	28.7817
	24.4693	38.9286	25.7777
	21.0232	34.9504	12.9814
	102.934	17.9193	38.0654
	12.1752	20.9464	11.5358
	26.7218	11.9293	25.7333
	26.0688	8.94024	28.3623
	24.4998	79.5273	29.756
	18.2302	14.7944	32.0101
	26.5378	21.2234	18.4813
	15.7231	63.7277	31.7214
	12.2149	11.7476	14.5848
	36.5368	11.4119	20.9085
	16.9978	19.9665	11.6148
	17.7425	32.1806	31.7579
	29.2992	14.3062	30.3006
	12.7201	19.9141	25.5183
	19.7745	66.652	15.0491
	18.2819	19.3054	59.1914
	54.9184	22.8115	42.9361
	16.2508	45.0253	13.3543
	31.3626	32.6215	37.1555
	31.63	11.0261	31.0048
	30.1021	15.435	12.2184
	18.7416	11.3739	16.544
	25.6278	53.4224	41.6056
	43.201	29.4892	41.6056
	63.3147	26.9537	28.3664
	22.9558	89.4776	25.5492
	12.9771	20.4909	16.9686
	71.6181	17.1568	94.7836
	36.1712	47.1272	12.5041
	27.0704	42.333	20.2115
	83.7039	11.8847	20.6163
	17.154	25.4014	42.0015
	15.7209	19.7192	13.139
	16.8683	41.3254	13.8775
	18.5068	18.9505	8.19511
	24.0689	27.2307	14.4336
	18.9201	21.9582	21.9163
	56.261	14.4517	31.1484
	94.9674	26.6449	61.7682
	18.8825	24.0322	72.4549
	34.0466	18.9454	152.815
	10.141	20.5131	16.7463
	38.1963	22.3081	98.9043
	16.0874	15.4872	20.641
	28.3861	17.5351	88.1607
	11.9238	28.6234	178.174
	18.761	36.8473	23.1221
	15.861	34.0224	62.2238
	38.2535	23.4798	18.2509
	28.4681	19.4623	32.7559
	20.4437	32.1062	191.417
	23.658	14.6112	38.015
	24.1908	78.8423	28.804
	15.7335	15.1082	54.5868
	10.6135	16.1435	23.473
	50.0363	18.8534	19.9368
	14.1595	18.8038	99.7829
	11.6803	59.5872	59.731
	10.2599	14.5073	63.7529
	22.5999	20.8045	24.4107
	11.5347	27.0591	70.6715
	21.8764	24.7319	25.691
	79.4329	28.9994	75.8764
	33.7083	41.9411	85.7732
	40.6731	12.3138	127.418
	18.2333	38.545	21.8752
	26.3044	16.3964	55.5247
	17.8514	14.628	48.5207
	12.9633	58.6122	20.0441
	18.0189	47.8269	26.1328
	63.899	20.0002	96.7094
	22.8718	22.5845	22.678
	38.1244	14.7903	23.1943
	18.2132	40.0122	54.9265
	15.5556	47.029	47.6555
	31.536	36.8465	93.5607
	54.322	33.2337	101.073
	59.3706	11.816	30.2411
	33.7948	39.7881	84.7581
	22.639	56.5516	238.415
	18.6563	39.4474	137.127
	15.1874	12.2963	137.127
	62.6369	35.0147	40.6824
	21.5469	53.6905	40.6824
	43.2462	58.5603	38.7698
	14.1518	36.9496	50.0123
	46.9721	32.8619	33.02
	22.7985	15.5896	12.7181
	15.5666	23.2117	61.485
	18.8903	25.7166	96.4131
	43.8813	22.7611	52.4867
	17.4359	20.7311	52.4867
	35.9889	25.5457	191.227
	10.1845	15.5991	27.4634
	8.78629	14.606	154.219
	22.7661	42.8132	74.5052
	27.0765	20.6705	80.8443
	33.7538	21.6443	80.8443
	19.8882	43.9476	114.146
	21.7659	45.4002	34.5076
	20.8309	96.6336	22.0524
	25.4536	18.7455	22.0524
	20.7351	23.697	33.7569
	41.2038	31.1964	85.6268
	29.7918	42.1572	85.6268
	36.3726	43.571	66.0521
	31.7836	18.4263	47.2015
	38.1465	49.1701	60.0926
	76.3097	19.2106	12.4949
	25.0743	40.3925	34.7861
	17.2956	38.676	63.3199
	37.2669	25.3538	41.0555
	12.3803	12.4459	73.6443
	17.1195	11.0458	114.525
	10.6349	9.20672	114.525
	15.5009	65.0308	22.3965
	27.2303	26.3697	24.6173
	28.6573	18.1229	50.906
	22.8242	16.2981	113.271
	12.8123	19.4397	90.9035
	11.2267	29.1577	41.7207
	19.9912	28.9774	127.572
	16.8101	14.4202	111.158
	10.5287	24.8986	49.8938
	22.0926	27.3152	49.8938
	20.7309	32.5238	73.4561
	61.3834	25.3348	73.4561
	32.8911	18.9302	68.5477
	24.7387	45.3063	71.1373
	12.7593	22.6548	31.0935
	23.1867	16.8521	34.7806
	28.9568	67.9506	33.1522
	26.8188	69.2237	45.9835
	19.3927	11.7391	19.1833
	12.7108	32.9146	9.5374
	15.503	56.1614	19.9159
	51.428	36.1501	56.3058
	22.2213	21.0972	39.2214
	63.1101	15.8226	64.4126
	32.5822	13.2329	52.5182
	31.937	37.5113	27.1968
	19.6309	53.4281	140.901
	7.47724	23.6015	23.9093
	28.4757	52.4106	59.2482
	26.8145	20.1345	52.9852
	26.6901	27.7619	39.2112
	10.7379	14.3795	39.2112
	23.8944	37.0271	86.116
	20.1702	20.8007	62.5747
	21.8627	12.2829	78.3317
	156.966	16.5863	102.775
	17.4922	42.5918	87.068
	19.9833	43.5303	15.1137
	21.9347	20.454	145.649
	22.7885	46.8377	31.985
	27.7014	27.4631	136.957
	20.3965	25.7962	83.6672
	30.3331	20.2186	54.5178
	27.5557	21.0372	125.77
	73.2991	21.1525	19.4932
	18.8646	11.1171	45.0178
	24.196	20.4899	72.8525
	15.2303	23.2945	115.38
	16.6792	12.3316	52.1874
	74.5212	18.2594	49.289
	16.0158	38.0548	38.8352
	19.644	58.5058	84.522
	64.7172	24.4235	28.3574
	17.6514	72.5651	17.613
	10.6039	9.92915	236.899
	20.3733	13.3737	26.612
	18.8534	26.841	26.612
	22.2969	26.1754	47.4181
	40.2973	20.644	9.86313
	10.1464	13.837	32.9711
	23.8388	35.0524	21.3448
	14.7298	21.6203	55.0439
	45.2758	29.3874	42.4132
	14.8996	30.1489	88.8371
	14.1133	38.547	46.2685
	23.3563	24.0018	60.8289
	41.2586	9.44567	52.868
	8.12956	17.7073	13.1346
	14.6446	42.4327	26.1522
	72.5584	17.1583	21.0375
	21.3212	40.1105	13.6647
	82.8296	26.2604	23.2993
	18.179	25.2033	43.5944
	12.811	22.0828	74.0219
	11.1691	35.6225	21.0227
	49.2832	34.1732	156.095
	31.9798	32.0428	120.355
	59.8245	9.68245	111.016
	25.2607	73.6714	233.12
	55.275	34.9159	75.7991
	62.8058	36.4484	166.955
	41.2184	26.4012	166.955
	28.3112	19.9761	14.2321
	30.6091	28.5379	79.0663
	59.7372	10.3252	27.6672
	27.3884	62.5152	40.956
	70.2292	44.8496	125.454
	21.6501	60.9193	63.7828
	56.7305	39.5905	36.1972
	26.0368	59.7889	113.917
	35.3758	45.8173	55.5704
	35.0817	34.9937	34.4082
	20.7935	40.1499	49.9665
	95.3285	13.9724	181.827
	27.4348	43.3722	25.2983
	23.3948	29.3954	14.3029
	25.1268	20.2273	37.4698
	66.7789	46.8824	57.5766
	60.5149	22.7859	48.2583
	38.972	18.4809	34.5688
	28.2785	20.7645	56.8366
	19.758	24.5424	49.5067
	24.2491	16.5459	36.3013
	28.8042	33.1825	65.324
	18.4444	35.0482	40.2854
	30.2201	43.871	52.3208
	31.3075	23.4545	128.568
	28.4188	32.8566	39.0171
	24.0733	26.9524	47.8531
	55.9345	21.3165	15.8186
	34.5383	43.6815	39.5572
	127.731	41.4836	47.5869
	19.8296	33.9263	35.5053
	23.0085	28.2961	40.9264
	18.6417	50.8265	22.1352
	58.4758	20.6858	69.2793
	38.8495	17.4984	26.4873
	106.707	43.5432	64.487
	70.7411	26.8626	26.4962
	81.5622	49.237	11.9146
	97.6016	44.3955	13.192
	24.5458	16.2604	14.5151
	57.5739	12.1472	14.5151
	15.1026	17.9725	71.6619
	89.6819	16.2237	30.1674
	49.671	11.6794	18.7311
	67.0364	46.5689	47.4261
	73.5929	23.2186	33.5256
	64.3138	13.7119	20.8008
	63.9853	44.5971	16.8874
	39.8178	27.661	14.8514
	89.4391	14.728	29.3523
	22.4549	26.9669	45.0249
	42.2378	42.5382	29.2355
	70.4592	51.9465	18.3543
	28.9038	10.9971	18.8022
	50.7912	19.8782	57.705
	56.6332	43.8982	23.8963
	52.368	35.113	17.2152
	54.6695	20.898	13.8012
	68.9185	6.18682	61.7539
	71.0013	31.9205	47.3151
	51.527	49.9042	27.6359
	24.3964	20.0834	10.2254
	51.2928	28.5555	57.7955
	47.5742	23.9494	90.849
	49.9045	78.9945	77.3235
	19.2021	28.6535	34.4325
	64.4079	15.5735	45.4924
	35.1903	12.8148	45.4924
	45.2527	49.193	25.8713
	55.9507	13.4706	55.7252
	26.3099	28.2421	40.2402
	73.7875	54.944	49.824
	45.8207	34.0746	34.0315
	21.035	14.9093	29.5286
	51.4664	47.702	21.6947
	65.8235	23.1547	24.3094
	38.2162	31.3176	19.4283
	23.6288	13.9835	31.2795
	34.3968	12.434	21.2552
	56.2457	40.4796	25.5511
	111.484	33.4483	29.4587
	46.3413	21.9814	28.7571
	98.7856	20.1589	22.9302
	54.9526	22.9238	30.2743
	101.559	13.3482	26.0237
	25.752	18.1728	33.9727
	26.2001	13.7457	22.5602
	39.7236	25.5886	22.5602
	69.7009	47.981	23.842
	15.8799	23.0011	67.6122
	79.3996	15.9742	53.8411
	49.8319	40.1372	16.2543
	83.3199	28.8184	37.0833
	88.853	9.19209	28.0269
	54.8899	18.9492	40.6829
	63.5107	32.1442	15.4581
	80.357	76.1354	30.1426
	75.0168	55.1383	18.3432
	26.5696	15.3205	29.0936
	95.2582	73.6438	34.5376
	83.5601	17.1749	24.9966
	44.0138	15.1699	43.5758
	38.8213	45.1353	43.9219
	30.1982	43.3289	39.9583
	76.4923	35.2298	19.4173
	71.0835	63.0923	17.1483
	42.2711	51.5866	35.4091
	59.0344	16.8226	28.3144
	77.7254	47.1129	28.3144
	93.9276	20.072	23.1573
	59.7019	18.6923	17.2548
	18.6565	29.835	20.7354
	50.8696	38.1541	17.8675
	69.4488	18.2108	21.7908
	48.9064	34.8394	17.9108
	18.1243	23.565	34.4303
	24.2293	71.1227	24.7726
	13.5593	15.0046	32.4082
	112.576	28.1009	21.7901
	20.6802	20.0523	21.757
	15.9319	28.192	17.8885
	20.7066	31.3339	18.5816
	12.132	13.1411	25.4805
	13.467	18.9316	48.5038
	14.1161	18.878	21.1134
	11.9591	17.5931	21.9075
	10.9701	16.4853	28.4245
	20.361	22.4237	17.5743
	14.0254	15.7936	17.5743
	12.5712	41.7441	34.6378
	15.6465	9.39379	67.4767
	43.7912	19.3818	14.0096
	13.4578	39.6702	42.1325
	33.0764	16.8153	35.5623
	10.7574	71.8364	36.5113
	21.0369	21.1301	54.5627
	41.1774	13.2683	44.6284
	17.6718	47.712	25.5397
	15.814	54.797	101.058
	18.5591	15.8177	31.1284
	28.5657	43.6381	31.1284
	26.6044	37.4307	30.8417
	14.6669	27.3707	30.8494
	14.8511	49.6144	22.2445
	11.6847	33.2436	72.923
	59.7003	14.3996	76.846
	18.0611	24.0367	76.846
	12.7228	59.5415	19.8813
	41.0463	21.8322	19.8813
	18.3194	26.3246	23.4352
	18.7408	45.2495	28.7146
	11.5893	12.4331	40.7404
	17.1446	33.566	47.8203
	20.0113	45.7252	37.9176
	24.8869	13.5929	77.8043
	13.9905	28.7263	21.5022
	14.1017	19.6769	46.31
	28.4864	30.5846	71.9002
	15.5344	13.8803	41.2159
	21.2769	42.0505	39.0941
	15.8579	23.3611	54.8627
	32.426	38.5681	54.8627
	13.0027	24.3967	18.2222
	37.8711	24.9678	30.4814
	22.49	22.2503	37.6709
	28.6476	21.6649	37.6709
	23.7819	18.0085	64.9196
	14.2326	24.1687	43.9902
	16.1649	26.3248	32.4889
	14.2059	13.0273	52.3298
	23.3493	20.0508	46.0711
	13.9123	9.46947	33.2703
	9.62619	19.3263	97.5651
	13.3495	14.5109	97.5651
	19.8897	13.5706	45.9835
	11.6657	25.5983	43.9727
	8.27688	22.7753	57.6228
	16.6686	31.3203	42.3308
	22.5063	26.4419	42.3308
	15.6587	18.1901	65.884
	5.64669	16.4209	65.884
	9.68157	87.527	23.5718
	12.2827	20.3007	44.5613
	39.621	35.7889	44.2419
	16.382	56.7393	44.2419
	30.3129	13.8594	22.0806
	15.3079	22.1325	61.6372
	33.4368	16.52	49.5023
	10.6014	50.7378	50.1045
	15.233	43.5687	63.8094
	98.6379	34.8087	45.8069
	10.7499	36.773	61.3186
	8.85897	13.1462	40.7448
	8.16439	24.8243	40.7448
	23.7039	35.5657	19.4977
	30.5672	30.7009	26.9022
	13.9194	24.0051	83.6846
	11.9329	12.8707	14.7316
	29.3981	10.2296	38.1029
	7.12586	13.3796	104.465
	7.84157	16.2277	28.0117
	10.2156	13.1821	68.8058
	14.4428	33.9362	55.2802
	12.1127	36.462	31.1958
	11.3261	18.0116	22.7195
	19.9276	34.9662	60.778
	18.4125	29.722	20.4504
	12.7849	28.3997	35.9333
	15.3711	25.2777	81.9749
	11.9267	14.8166	81.9749
	9.92227	51.0217	28.9017
	13.3779	18.6039	13.2635
	23.9879	24.4009	30.4269
	9.46695	22.5577	25.0352
	11.3608	42.7156	25.0352
	15.1714	13.7127	20.1965
	14.0634	43.2516	30.5435
	11.2303	14.2657	80.4907
	11.5165	11.7786	71.8899
	13.6535	28.4308	66.914
	12.9684	18.2119	58.1883
	12.9687	47.0847	32.5608
	10.2503	23.9627	39.0653
	9.33351	21.8673	69.5233
	13.39	73.314	34.5536
	13.2118	24.2873	34.5536
	15.1904	25.0136	55.7939
	17.4646	29.4611	13.243
	8.96109	12.3509	46.5571
	11.2879	18.0038	116.852
	14.5363	20.5454	72.3432
	15.6989	20.8708	45.4196
	23.7534	18.3795	17.3041
	12.0331	24.2714	36.7731
	14.9527	22.2634	51.192
	15.3387	19.3753	50.4534
	20.93	13.2497	41.8984
	28.148	25.4417	79.4994
	35.8628	22.4409	73.9316
	15.8159	29.4166	18.4714
	22.5816	49.6084	47.0504
	24.6834	28.1225	55.2404
	14.5743	55.3467	14.21
	52.1213	43.1572	39.4913
	35.7869	71.5169	62.0767
	28.3547	15.3299	62.0767
	15.8977	8.21157	57.9392
	24.697	16.6047	14.8525
	13.9807	38.0781	7.70116
	16.4856	29.2951	43.104
	18.2276	26.4646	46.7247
	23.9855	33.005	37.2285
	16.2629	69.5181	37.2285
	35.5935	16.8034	25.2346
	34.2231	26.5978	48.3069
	30.5753	14.6441	39.4634
	13.4718	48.0794	17.8054
	22.227	17.4935	55.0347
	63.1078	25.5334	30.3784
	14.3521	19.6525	12.4556
	17.8406	18.4895	17.9321
	18.8749	39.451	13.0749
	20.2436	15.9589	27.5843
	19.9367	55.6165	24.0298
	22.7039	53.2684	75.696
	22.7005	43.2121	24.3301
	11.1459	28.115	14.9945
	20.4859	25.7781	19.901
	52.4866	19.4165	11.7708
	15.7583	19.9838	36.1032
	57.0553	26.8696	12.9981
	22.0064	26.3376	46.691
	24.6725	19.6056	8.55943
	23.5601	28.4166	17.012
	18.9413	101.039	15.319
	14.9054	32.5272	10.3785
	22.3914	43.8565	14.8668
	44.2288	12.0413	23.4779
	31.9991	25.157	17.2002
	41.1613	39.0574	11.7866
	24.816	81.1053	47.1076
	38.4783	22.7804	47.1076
	57.906	27.693	43.3588
	15.1691	71.039	50.1893
	16.512	43.3372	27.3937
	75.5132	52.4247	48.7006
	24.4032	18.0527	21.3664
	27.3207	45.96	28.6289
	25.8261	20.5644	15.4734
	19.745	60.1022	34.4331
	14.7774	39.1413	57.2065
	17.3051	30.5188	42.7527
	42.456	51.0246	28.1683
	11.7341	23.389	46.5568
	11.9465	13.7784	37.0018
	37.1025	24.8331	13.6222
	19.0255	18.3186	33.0491
	35.9914	24.4261	80.0798
	17.4586	44.3093	24.6363
	28.5965	28.6952	51.9018
	46.885	65.2065	36.3465
	9.27938	36.9426	14.038
	43.4727	17.5177	49.3831
	41.705	28.6948	21.937
	35.6294	28.1587	27.6338
	31.1865	17.3294	107.27
	33.8189	31.4348	45.3024
	50.4606	45.0834	11.4609
	33.1579	45.4363	29.6184
	26.3094	51.5656	73.2521
	21.3141	31.9301	48.9939
	16.5223	50.0237	44.6794
	78.3766	54.0391	31.901
	20.6806	25.0338	16.2991
	13.7651	66.8994	54.0739
	40.6975	66.8994	20.8512
	58.288	70.9934	13.7301
	27.442	41.8087	65.5101
	29.7256	13.1778	11.118
	25.5197	20.0738	48.2014
	53.3693	46.2888	48.1698
	71.062	23.7262	22.08
	32.0147	60.9609	41.4085
	26.8375	23.6308	72.4888
	25.4392	27.357	7.33445
	37.28	31.4294	38.5731
	71.0229	26.5368	24.0072
	60.1031	54.9048	12.2716
	22.6025	24.9887	65.2032
	21.267	23.0647	26.2826
	12.1837	29.836	24.1118
	22.7468	44.5541	12.9336
	35.7853	27.8395	29.9018
	16.4703	21.1332	14.9816
	13.5818	70.944	42.5569
	15.6156	36.6417	15.0379
	29.6745	47.6476	21.2771
	20.9556	38.4911	20.3235
	31.1498	56.9921	25.2922
	32.2868	58.8508	55.1632
	38.4527	18.0477	18.1774
	40.9358	19.7688	25.7624
	18.4941	45.9251	26.4198
	27.4166	14.0285	65.1133
	17.2822	52.0172	37.0112
	12.772	46.8051	17.6713
	30.9269	144.16	29.094
	15.1553	42.3231	39.9499
	23.7506	18.4557	28.8553
	15.6413	30.3027	36.459
	27.6	62.3133	26.4627
	17.0029	13.8864	42.0847
	58.2041	19.1208	23.3961
	19.345	24.7847	22.0411
	63.6197	52.7119	55.0439
	10.7802	76.2835	17.9326
	34.5906	51.8474	32.6582
	28.8755	45.634	10.189
	22.7966	41.7022	46.3279
	12.0712	31.601	29.1769
	16.7228	13.7185	8.93111
	34.9656	15.192	30.2655
	26.2821	36.397	39.0194
	17.2259	41.7489	22.9637
	25.1323	23.3497	27.5132
	53.5262	17.3394	25.67
	21.3963	12.3026	14.467
	16.3209	23.311	20.5407
	28.128	16.2444	56.2972
	40.2079	9.95171	22.3683
	45.7569	18.2532	14.9901
	14.6371	21.3542	41.2974
	63.7102	13.5835	46.5512
	16.1143	55.6793	20.2262
	25.0428	27.1122	10.8773
	35.5492	16.6363	18.5412
	22.6632	37.8653	7.62542
	39.996	18.1523	27.2659
	25.211	31.6399	15.2988
	21.3883	36.9098	23.4538
	24.0362	14.6952	41.1539
	62.6365	16.9885	12.6056
	58.847	23.3138	11.4995
	17.8244	26.3483	22.325
	12.1743	12.3152	60.1268
	28.6433	27.6397	43.3064
	31.1563	26.8606	18.2772
	83.8342	14.2746	30.4475
	37.3625	15.108	67.3068
	35.9845	37.0661	37.2332
	17.7946	18.2566	40.0047
	15.318	27.045	31.3888
	15.873	16.4696	15.4518
	8.49247	58.8472	34.4609
	18.1925	27.8437	19.7262
	33.5607	20.9624	22.9611
	15.0051	16.6279	56.4606
	14.7122	18.9372	26.1882
	73.0503	20.9822	18.1627
	35.2486	16.9477	53.9708
	9.55997	32.6928	25.0513
	24.9582	10.0895	20.4344
	20.0589	15.1428	21.1126
	20.528	17.405	39.1362
	17.0499	20.4788	33.6274
	11.9732	19.6699	24.5545
	18.3912	13.6144	79.2505
	11.1576	15.9654	27.9087
	11.2644	25.4796	19.0057
	16.2526	24.4148	25.2448
	18.7217	24.756	23.6669
	23.3322	30.3199	24.3275
	59.4883	22.8699	56.8401
	15.5401	13.5124	32.5597
	81.4983	16.812	39.4266
	25.0094	34.4937	25.4529
	24.3246	25.4669	19.7076
	23.5509	61.9842	26.5656
	23.2009	21.3098	66.2083
	25.5833	30.0532	16.4126
	22.7137	37.5105	44.988
	20.2648	21.8098	31.8265
	16.9345	13.2132	46.2868
	9.9647	24.3124	29.466
	19.0036	36.9323	24.6876
	19.6058	31.1967	19.3463
	19.5906	19.2168	17.2096
	16.2391	11.7963	81.5238
	36.4869	17.3045	68.4249
	19.287	134.047	36.2923
	69.4761	31.2006	43.7732
	18.3175	23.2887	11.5428
	25.5524	23.7751	23.2828
	13.0384	19.9215	24.715
	16.1017	17.0389	13.8626
	18.4351	20.5852	27.5466
	13.0615	14.2646	31.5972
	14.1634	15.726	13.7153
	12.5084	22.6298	15.5123
	21.0709	17.0454	16.8161
	19.5945	18.6298	27.1655
	20.8552	12.0574	31.6206
	30.042	27.7831	28.3422
	15.4517	26.272	24.7047
	13.8683	26.019	35.7665
	58.3019	12.1753	27.7845
	18.6847	21.7376	15.0223
	11.9443	24.3721	26.5243
	11.0859	11.2239	43.7092
	21.5298	8.51938	15.5867
	32.1859	13.4134	14.6339
	18.61	10.9722	26.3267
	23.2713	12.3557	37.6225
	24.3225	16.2522	18.6992
	19.8512	18.006	14.9599
	8.68185	17.7101	12.03
	22.0515	18.4122	60.4166
	18.7883	13.4772	30.0061
	45.7832	16.1521	15.457
	18.8381	10.9526	16.0841
	88.8324	10.9742	20.2035
	23.2274	11.2891	32.4428
	27.0518	15.0566	14.3285
	41.0629	18.1243	19.2025
	32.1069	16.0317	22.4612
	19.5643	21.5604	15.7305
	18.5615	24.232	22.3862
	29.6939	17.1103	22.348
	16.0272	10.2165	12.7838
	13.0781	14.6916	19.615
	24.1111	10.8707	14.3886
	26.0418	10.7508	26.2242
	27.997	14.0018	18.7339
	17.0582	12.2617	23.0851
	15.8928	10.7686	24.4835
	38.5549	11.3333	15.2974
	22.1176	48.6912	20.4074
	25.8915	15.7981	17.1181
	19.8254	26.1704	59.8639
	25.3055	13.4714	21.9555
	23.3787	8.70662	34.0227
	19.9113	10.5247	16.5735
	68.3268	8.0681	19.5369
	25.586	7.90805	46.5072
	72.3753	29.9697	17.4467
	23.1488	9.88271	42.4877
	26.2831	8.44651	84.813
	13.5086	11.0312	17.2412
	15.8824	15.4331	16.5055
	14.0743	7.41525	19.6928
	14.1605	13.4948	19.3351
	32.196	15.6077	19.8843
	42.36	24.9455	21.7429
	45.1261	12.3931	16.4715
	25.2942	10.0002
	40.9355	22.8805
	12.3116	12.055
	12.5593	12.01
	24.7353	37.3305
	14.9526	11.4798
	32.7533	11.2973
	31.5073	14.3427
	16.2827	8.57335
	10.3746	9.71156
	25.7888	13.2588
	29.2823	7.73506
	19.1173	16.4733
	23.403	17.9084
	20.0541	11.9418
	21.2677	12.8728
	12.2699	16.419
	13.1411	15.0605
	26.8586	10.9895
	19.6713	9.00399
	6.43307	22.1646
	12.1245	11.742
	33.0042	17.5457
	11.7637	24.0155
	11.528	10.7448
	23.4813	9.39902
	11.9255	11.3602
	25.1665	9.15779
	28.1779	51.098
	9.91985	17.5008
	19.7481	10.5711
	26.7611	18.0328
	23.415	17.602
	12.4616	11.8816
	20.1359	23.1
	16.4221	25.1318
	16.4221	10.4921
	17.194	28.7688
	9.52709	12.8385
	9.71023	14.9718
	21.4478	18.377
	26.6319	13.1638
	19.3573	10.1574
	16.2426	47.4281
	29.0604	10.9683
	38.9653	11.7371
	10.6663	43.2985
	12.7813	28.1068
	31.7787	22.7146
	31.7787	55.2561
	6.32332	26.7136
	7.19652	12.2487
	31.0912	18.1531
	13.222	44.0088
	8.8866	17.8918
	11.9928	10.4232
	9.59845	20.0273
	21.7946	77.4374
	26.0118	17.1766
	27.5694	21.2872
	9.74964	26.0845
	7.37622	27.9613
	30.117	14.9524
	17.1955	15.9892
	12.7387	21.1157
	8.76885	20.1681
	8.89334	14.862
	17.5047	24.5215
	15.0941	22.445
	9.40155	26.1645
	28.3003	14.9615
	13.7892	18.637
	7.10846	18.6545
	9.24632	16.2321
	26.6386	23.115
	6.36099	54.6197
	13.4176	30.7715
	20.0524	17.7699
	6.86729	27.6408
	18.9393	34.7164
	10.6002	28.2596
	24.5032	16.2358
	12.3481	24.0322
	18.2682	17.9044
	10.9117	35.0886
	37.3423	11.3657
	8.39833	15.1146
	33.9897	38.4039
	30.5146	21.4765
	14.0376	13.6864
	13.0896	33.8247
	17.7648	37.7868
	21.2283	40.9793
	60.0625	38.6342
	50.3619	13.2711
	37.6378	24.4559
	23.0395	46.2769
	13.4863	38.5036
	75.3809	27.7319
	12.0476	19.7695
	9.04517	21.304
	112.661	26.9028
	35.5655	22.846
	14.3328	18.9187
	14.676	31.0339
	14.676	22.3762
	9.95216	31.2077
	55.3948	44.5458
	13.8181	22.9249
	9.74036	24.8519
	14.5634	36.9488
	17.1287	25.1918
	25.7097	11.1987
	11.8161	29.2158
	9.79145	25.2451
	15.1357	17.9883
	28.3034	16.7503
	8.7541	40.3418
	10.2054	22.6371
	10.2465	38.6929
	44.6691	64.4693
	8.66515	54.8232
	24.3634	19.0064
	43.7356	33.0715
	12.2421	10.6447
	10.7089	31.8603
	14.8754	36.34
	17.581	20.5578
	16.5275	26.1581
	16.5275	29.7332
	11.4883	22.8405
	11.4883	32.5702
	21.3697	22.1001
	21.3697	21.7479
	14.855	35.9786
	18.8589	29.8398
	18.8637	15.3252
	14.5272	37.6727
	8.58978	14.917
	32.1644	41.4734
	21.5991	23.5212
	12.7652	41.1806
	17.2422	18.9396
	10.2224	12.9971
	11.3011	38.6006
	22.4844	20.5769
	10.5304	13.6685
	25.607	25.0687
	28.3094	22.0813
	20.2273	16.9822
	8.52529	18.7382
	16.4368	14.6368
	15.2871	12.9692
	17.8612	8.43726
	12.0533	18.717
	16.0757	44.5256
	10.6561	36.8479
	10.6561	46.6083
	11.7105	28.9279
	9.78426	17.4267
	13.5843	20.7264
	12.3864	23.3767
	15.2953	40.9615
	7.52901	18.095
	70.3834	27.9737
	15.9771	30.878
	10.0791	39.47
	12.4439	45.3834
	21.5677	20.8195
	20.1632	35.7884
	47.5293	17.1574
	26.8801	11.9821
	26.8801	37.1679
	30.9552	17.211
	16.6607	30.9517
	32.6651	15.5861
	23.8884	19.9076
	16.7308	12.2635
	10.2959	19.5147
	11.818	35.6131
	37.9753	16.7865
	37.9753	27.8817
	15.9599	13.6234
	34.5262	19.9887
	16.8315	11.6702
	9.41053	53.2284
	24.7565	17.7313
	15.563	12.1718
	32.265	40.9052
	32.265	36.2285
	17.2016	15.6684
	12.287	67.3625
	12.203	28.22
	9.07662	19.8472
	28.9313	50.2951
	28.9313	32.1823
	19.2247	33.2997
	19.2247	10.3281
	19.2247	27.8118
	61.636	17.6073
	14.3812	21.7163
	12.0053	15.5147
	31.1982	18.5879
	26.125	17.1647
	16.0197	48.5444
	9.37623	31.1388
	34.7077	16.1836
	18.4316	14.9231
	31.8823	22.9537
	25.1877	39.4333
	39.8376	13.8953
	14.0366	11.506
	17.2085	27.3388
	28.8291	17.2503
	28.8291	20.285
	14.2202	35.5346
	14.2202	20.9221
	58.2664	56.5964
	16.0848	79.0358
	33.4143	14.4835
	26.8435	11.4675
	9.72461	29.9274
	25.3843	20.1598
	39.5254	10.3448
	30.588	50.1459
	30.588	17.3194
	29.4704	21.1535
	25.929	18.0235
	16.2674	15.6522
	30.5649	20.6246
	11.6544	15.446
	15.2738	13.2963
	10.502	17.9716
	19.7316	24.4663
	14.0176	21.9288
	32.2708	11.0895
	23.2141	19.7488
	13.0741	15.9768
	19.8797	14.9292
	19.8797	20.0639
	18.6411	39.7455
	9.6438	27.0334
	11.392	22.8367
	11.131	29.4334
	19.1481	15.0891
	18.6261	24.1094
	32.2246	25.4807
	13.5211	36.2344
	22.1082	14.2361
	40.3197	16.4616
	60.6156	13.7223
	13.589	20.2315
	66.1425	12.5719
	26.4028	27.1937
	23.1766	26.3837
	19.8747	30.9703
	21.0325	15.8217
	21.0325	23.1882
	18.8757	20.0602
	18.8757	15.9239
	40.8264	19.0088
	89.3152	38.6751
	15.4073	19.8879
	17.5285	27.4836
	19.1354	20.8106
	30.0084	15.5423
	36.0821	18.5042
	12.9856	27.3468
	11.1993	17.9762
	26.0934	44.4715
	12.8828	16.9413
	22.7085	26.7361
	13.791	13.4327
	12.0136	14.6615
	12.7159	15.3511
	25.3186	13.0129
	22.0696	23.1496
	34.5968	31.7685
	14.0166	24.8619
	14.0166	23.8533
	17.0609	14.4562
	12.6581	8.20019
	12.6581	40.1816
	12.7812	23.3811
	15.9096	33.6755
	16.3007	33.085
	16.9402	18.075
	15.8139	14.8795
	19.2043	22.5287
	19.2043	21.6117
	14.7231	15.9643
	25.7526	21.9098
	14.6142	24.0263
	26.2788	16.9434
	21.1806	20.7225
	35.3778	15.4795
	30.4608	20.1565
	34.3949	16.9984
	26.6979	31.1655
	14.1356	9.19502
	16.9792	29.308
	25.0577	26.4289
	25.0577	12.9942
	30.0807	24.3032
	34.1379	22.9617
	24.4314	21.0402
	36.9872	18.2109
	38.3992	14.351
	62.9387	14.4919
	10.44	25.621
	10.8523	63.9176
	27.4175	29.3304
	15.6985	19.4103
	16.7777	12.7022
	22.5666	18.7417
	29.4656	21.9339
	27.9318	12.6922
	42.1233	28.9903
	66.7071	27.5198
	28.549	19.0755
	15.8173	33.3529
	21.3855	49.4722
	12.128	22.4349
	52.0331	15.3082
	28.5762	26.5791
	28.5762	20.3484
	21.3285	18.0884
	11.2375	27.3537
	30.6481	11.9602
	13.3279	15.3574
	40.1312	17.8391
	37.9511	17.2686
	10.4274	15.2524
	26.6484	28.6071
	29.3895	68.2404
	13.6956	13.9597
	10.4043	9.84165
	46.5812	42.6862
	30.7542	15.1592
	28.532	43.746
	13.2017	17.0957
	19.3481	17.0957
	21.9612	46.4446
	48.5941	10.5288
	36.6641	32.0347
	34.9882	10.7885
	11.3502	18.3489
	15.0555	12.788
	20.5959	18.3971
	53.255	15.1822
	17.6133	22.3791
	40.2725	24.8612
	14.4382	15.2338
	64.5483	19.4111
	18.9995	19.3942
	60.5366	10.1869
	20.8374	16.4882
	23.0473	7.88237
	21.4475	13.716
	55.2127	26.6331
	55.2127	10.7036
	30.1234	8.89944
	18.8935	11.8118
	24.976	16.4946
	24.976	8.7619
	20.6218	11.0075
	55.775	20.6885
	37.9246	19.5767
	19.9286	9.76203
	20.318	11.5267
	15.7441	12.304
	20.3862	12.304
	37.7508	43.7476
	23.8972	16.4155
	23.8972	43.6356
	20.6741	14.8657
	53.9178	14.9665
	11.9096	13.256
	15.2043	17.5993
	61.7286	16.6915
	61.7286	15.8955
	41.7474	25.4318
	43.2714	14.5443
	19.4584	15.8205
	15.0469	14.1343
	20.7797	25.7379
	36.3964	22.6977
	11.6031	58.6617
	72.2018	15.3746
	22.9832	77.4415
	17.8018	21.5889
	19.4114	102.743
	18.063	13.4036
	53.4047	31.0849
	15.781	28.7082
	16.561	41.7523
	16.106	26.4201
	25.7007	60.1366
	37.7111	15.6656
	37.6351	45.8877
	37.6351	24.7115
	34.9322	51.5618
	13.8729	25.396
	40.9256	27.0911
	31.0731	44.3229
	17.3483	37.3631
	17.3483	12.4781
	43.5941	73.6761
	19.1031	21.2794
	27.0325	48.4174
	22.3286	13.175
	17.8916	37.5062
	16.4399	57.8214
	8.01263	88.9175
	7.63123	28.3005
	18.5379	12.4382
	26.1744	17.7488
	29.1319	17.7488
	49.0189	21.1124
	14.8929	48.4143
	37.2613	25.4081
	53.9185	73.134
	22.3789	10.8995
	73.5272	27.2324
	18.8565	18.8537
	65.407	28.0022
	19.8139	61.9088
	23.6648	16.7986
	20.5732	38.9838
	30.9289	129.759
	30.5056	42.4034
	23.8871	29.8064
	57.0654	78.9643
	43.1178	34.4359
	110.189	48.7838
	41.1978	17.5472
	64.8547	18.5499
	64.8547	10.3933
	36.1074	64.8116
	31.3883	39.5161
	16.5804	21.2018
	20.0882	25.6389
	49.6783	40.7779
	78.8458	40.6708
	61.4731	40.6708
	29.6659	16.2987
	24.458	44.46
	89.8043	44.46
	17.0995	53.6517
	14.9313	26.2097
	30.1448	26.2097
	35.9776	38.3759
	77.5171	38.3759
	95.0485	41.4166
	69.0534	61.872
	69.0534	49.3289
	166.613	67.3955
	20.9471	23.4577
	30.9535	28.83
	28.0537	23.1541
	45.1076	38.9063
	45.1076	32.8642
	15.3829	56.3127
	72.6556	34.639
	126.272	24.4548
	34.7994	28.6931
	15.9266	42.2701
	9.86516	33.0728
	51.2829	35.5086
	36.3541	25.0165
	37.3367	41.9258
	28.8886	39.0774
	25.2078	28.9667
	56.4844	28.9667
	56.4844	14.7489
	56.4844	19.6558
	62.0921	14.2634
	110.693	55.3469
	72.2916	35.0558
	94.7016	14.1414
	26.0986	38.0308
	19.8835	21.1774
	18.1241	52.0547
	19.9539	80.211
	15.8369	41.9627
	54.5241	21.4651
	86.2363	17.1183
	20.9222	11.9387
	16.5056	18.3029
	76.4985	11.8797
	54.852	47.4933
	44.1207	9.43444
	13.8395	19.0904
	13.8803	21.8102
	43.6198	17.578
	20.1975	12.1659
	20.1975	56.5922
	21.351	15.5991
	13.4484	12.0644
	56.171	25.3009
	60.0397	13.7105
	16.943	19.0498
	24.499	10.9475
	29.7191	30.4692
	29.7191	23.2576
	16.3705	13.4856
	15.0912	42.3526
	38.7301	15.2614
	14.4145	20.4582
	110.126	18.1416
	19.2073	20.1482
	30.2694	25.6313
	23.0855	13.2758
	16.3285	14.7107
	22.6107	23.2336
	21.9635	37.085
	45.3845	20.5137
	73.9665	20.5137
	31.2685	15.5658
	56.4267	11.9911
	19.8561	26.5709
	22.0244	27.4411
	15.275	23.9027
	15.2771	27.8226
	8.62026	26.5521
	11.617	13.3914
	30.6964	21.0288
	12.9011	34.3299
	14.0455	29.1333
	55.8981	18.4483
	12.8441	18.4483
	12.6318	15.4297
	33.1633	32.0795
	12.0544	21.6855
	20.9965	14.7489
	44.5793	30.1616
	27.9475	11.6874
	11.8302	13.5004
	18.7455	23.3128
	19.6735	20.5721
	11.1773	26.2785
	14.9344	23.867
	21.6539	19.9498
	13.2425	18.6274
	21.354	35.7777
	21.5284	16.9213
	10.1305	21.8713
	10.0503	14.0955
	17.6098	31.1955
	39.758	31.8465
	8.88577	26.5889
	25.2719	49.1902
	30.1755	17.3192
	30.1755	23.5207
	18.5953	18.1419
	15.0023	22.4421
	17.277	14.3918
	17.277	13.635
	26.2464	19.4781
	13.557	33.3359
	8.24496	25.6715
	20.7367	25.9194
	8.05122	14.8448
	16.8901	27.5181
	11.3221	13.2746
	16.1756	15.3316
	22.0861	29.5935
	10.8284	21.3388
	18.7462	43.5052
	14.0824	29.4093
	23.8022	38.5742
	63.9875	19.9181
	19.0201	23.4966
	15.6589	19.1922
	17.7733	65.8315
	28.7102	26.4326
	12.9103	21.0417
	9.92162	11.0911
	15.5779	13.9814
	20.6216	14.4796
	15.6107	31.1549
	128.492	17.6754
	21.0565	21.5465
	12.7719	20.4732
	36.8084	22.8063
	16.2674	17.7499
	11.6676	15.389
	35.3194	30.0023
	17.2974	17.5907
	17.2974	31.8013
	42.465	33.1824
	13.5347	15.2602
	11.5826	20.4
	7.54066	12.0933
	63.3098	36.3527
	12.1061	40.7552
	14.7248	34.0555
	11.1496	19.6619
	44.113	56.5318
	27.3636	19.2305
	23.8746	28.0253
	10.6889	16.421
	13.7803	17.6822
	15.6883	14.3185
	11.465	19.7006
	8.81631	16.988
	13.9375	52.2982
	25.2811	10.4544
	18.2953	11.8958
	17.5273	14.6879
	15.8851	23.1907
	17.268	16.1079
	12.3513	12.9436
	10.1672	38.7649
	62.0966	29.1427
	16.3511	34.2809
	9.42154	11.9705
	28.0525	23.8414
	33.1099	10.3177
	25.2465	19.8722
	13.6496	20.7386
	20.9592	11.7851
	33.9769	14.4073
	37.6551	26.1402
	11.4982	8.81888
	21.3405	10.376
	9.91847	14.1021
	10.5664	28.9498
	22.2352	28.9498
	19.9188	17.8242
	10.5097	23.8026
	17.8784	12.3165
	11.5504	21.1335
	23.8478	26.8372
	21.2887	15.942
	18.7791	23.4038
	22.8001	12.5321
	41.4086	12.5313
	23.2858	18.7667
	17.2198	15.603
	17.4487	22.4845
	47.0889	20.8739
	34.0018	28.5139
	18.8245	15.3574
	18.8245	19.87
	23.6665	27.2932
	22.1493	17.3295
	22.5625	26.0229
	16.2005	15.6787
	20.3347	17.7428
	11.4522	19.6298
	21.8302	10.7024
	25.2099	12.8296
	39.095	23.7517
	58.0338	31.8158
	38.1169	13.6796
	34.8764	13.7536
	14.8804	12.5709
	13.4072	42.0919
	61.6241	24.9328
	19.9955	10.8125
	19.1687	13.2054
	15.0053	9.79045
	15.2052	10.6977
	15.7512	15.4554
	21.0511	19.5588
	33.8131	11.5206
	16.9	17.9324
	9.84792	17.9477
	25.1786	12.6731
	16.7407	17.4843
	27.0908	17.4843
	9.88019	22.1539
	9.67347	22.7283
	87.0625	14.3254
	25.7612	24.1922
	43.0551	34.2361
	11.8659	24.6098
	12.3538	54.7645
	7.05571	23.1623
	17.5563	10.3329
	19.3208	26.6324
	45.2224	19.4175
	39.2282	25.1753
	20.9413	15.2398
	39.9574	21.7139
	25.0453	21.7139
	16.1058	10.4513
	26.7756	13.6806
	30.5112	29.3794
	25.5642	20.7181
	10.5085	22.5065
	44.4384	32.7384
	39.2503	32.7384
	114.252	25.0614
	20.5757	14.9475
	18.5562	24.2014
	31.0724	16.232
	22.4683	16.232
	15.3487	9.97653
	43.8472	19.9871
	25.7526	21.4077
	60.5803	23.3816
	32.4041	12.743
	14.4616	9.5787
	42.5752	27.4575
	12.3391	90.4943
	55.5015	47.3375
	43.3974	71.0509
	72.2416	40.5465
	33.5043	76.5552
	20.5812	48.3761
	26.4312	16.062
	18.0622	42.6905
	32.3898	68.6917
	51.6372	36.7313
	28.7231	42.5034
	19.5735	36.7392
	17.7988	53.4026
	42.447	70.8282
	9.23361	14.8592
	59.7691	27.0959
	27.8158	27.0959
	24.1559	39.5127
	17.4333	50.2239
	29.1863	78.6696
	22.9223	28.8474
	37.0268	21.2228
	10.1601	17.6233
	30.1502	33.0766
	29.5562	31.8442
	20.2524	23.0478
	27.7372	29.1155
	24.5274	72.4753
	32.7396	28.2127
	34.0617	35.133
	44.9899	35.133
	25.0934	28.2045
	18.3841	46.2981
	72.4672	26.1449
	16.8386	17.085
	80.1181	31.5538
	17.0083	29.4392
	20.968	24.9055
	40.1903	60.4661
	24.7833	60.5832
	25.7051	64.4832
	19.3515	28.372
	13.6584	35.3174
	54.5133	53.3859
	27.2836	42.8384
	19.7724	84.958
	48.5511	20.4411
	25.1417	22.5985
	26.4844	134.643
	17.9401	19.8685
	28.13	13.0064
	16.7061	13.9267
	38.0697	29.0415
	25.7405	13.7404
	29.9739	32.0216
	9.94647	20.5015
	28.1034	15.6207
	35.1181	54.2891
	29.0692	14.4767
	20.987	47.5688
	8.67328	14.351
	46.3414	13.4169
	79.5395	16.1193
	21.972	11.5866
	14.1031	11.9474
	40.2376	15.6097
	26.1003	23.6626
	13.8571	11.807
	29.2522	17.1642
	31.8812	20.2124
	23.9544	22.0227
	22.0929	15.1735
	28.9429	17.7121
	18.5276	20.085
	17.0164	14.1152
	6.99141	16.3981
	16.4804	20.9725
	19.4266	18.6654
	13.4098	62.7615
	31.507	12.6734
	14.7724	20.0453
	15.0388	18.4235
	34.8867	21.207
	12.7979	19.3432
	20.6902	12.0081
	18.715	46.632
	12.2248	15.6305
	71.5045	29.82
	7.69783	14.4871
	100.561	120.084
	22.8424	16.124
	21.1513	21.5998
	22.8393	17.3746
	23.8594	23.1617
	39.0366	19.4035
	13.0019	21.8014
	8.58704	14.635
	30.4365	15.6547
	24.6811	12.7726
	10.4339	8.45355
	29.169	28.3724
	12.8556	14.025
	43.8624	13.5059
	9.80459	8.02353
	7.96568	10.2352
	38.2069	25.339
	9.46544	17.3812
	16.7762	22.0404
	32.3265	9.85699
	35.6428	13.8855
	79.472	49.1964
	11.0619	16.1849
	19.9196	12.0596
	15.7661	17.0425
	9.51173	13.7055
	11.1181	37.2723
	25.5913	23.7801
	16.1539	17.578
	25.8146	16.9233
	40.6607	46.8041
	12.4912	37.9372
	41.427	18.3633
	19.4168	34.8642
	17.665	16.3699
	17.1509	21.1249
	11.3617	17.4923
	24.1584	69.3658
	22.3889	18.1434
	98.953	26.9016
	32.2578	24.3811
	18.0253	38.1929
	41.4113	19.3977
	17.6377	21.7447
	18.288	45.6112
	21.5155	29.1674
	22.2759	68.9319
	12.9845	19.5376
	19.8489	33.689
	24.6797	17.5586
	24.6436	22.269
	18.988	22.7255
	20.2924	23.7508
	15.4119	21.0867
	38.9145	29.955
	18.3465	13.9109
	12.1522
	22.5892
	33.6765
	27.0772
	9.72096
	16.273
	12.1965
	20.9494
	17.8538
	27.6175
	15.3683
	34.6548
	26.1728
	14.3003
	45.3455
	24.0694
	54.5592
	33.9245
	35.8757
	10.0369
	16.2132
	33.6482
	32.6529
	12.1481
	41.3109
	22.9266
	57.2976
	51.2623
	19.8933
	44.3642
	48.1515
	13.8282
	11.4043
	10.7307
	20.8646
	72.4903
	56.6294
	13.5084
	26.4889
	10.9351
	86.4037
	37.7256
[truncated: 18 more rows]

## Sheet: Fig. 1K
Cumulative probability
	Bin Center (amplitude in pA)	WT	FFI	CJD
	5	0.597015	0.102302	0.269784
	10	13.2338	9.61637	6.7446
	15	33.3333	30.5882	21.6727
	20	52.6368	50.3325	36.6007
	25	67.1642	64.5013	48.4712
	30	75.8209	73.6061	58.3633
	35	81.0945	80.3581	65.2878
	40	85.4726	85.7801	72.5719
	45	88.607	90.0767	78.0576
	50	90.2985	92.532	81.7446
	55	92.1891	94.6803	85.1619
	60	93.7811	96.1125	87.8597
	65	95.2736	97.1356	90.018
	70	96.4179	97.954	91.3669
	75	97.2637	98.5678	93.0755
	80	97.8607	99.0281	94.2446
	85	98.2587	99.0793	95.2338
	90	98.5572	99.335	95.7734
	95	98.8557	99.4373	96.223
	100	99.204	99.5396	96.8525

## Sheet: Fig. 2C
Cell Surface PrP (Corrected IntDen)
	WT	FFI	CJD
	280250	871222	137548
	1.0151e+06	442816	360566
	971961	335001	259207
	869003	519386	58565.5
	1.20647e+06	206962	115838
	509759	244136	122370
	600840	1200017	215700
	514628	738156	265918
	772016	1621799	212911
	659475	973559	149373
	136868	769159	368463
	759067	1056814	108922
	551643	1313194
	246110	669511
	251160	542619
	710340	1354217
	536231	681291

## Sheet: Fig. 2D
Cell Surface GluA2 (Corrected IntDen)
	WT	FFI	CJD
	539125	613337	124345
	637999	428712	294122
	588825	220162	164508
	207052	282911	58582.8
	551625	98861	184663
	566182	156485	200522
	312332	486224	115702
	437260	466051	10852.4
	449702	154632	71310.6
	251574	174537	166458
	191663	88193.4	139628
	772191	1365403	37433.6
	697040	1289815
	294724	723696
	335043	648041
	308448	189099
	259045	312062

## Sheet: Fig. 3A
mEPSC amplitude (pA) in WT neurons
	CTRL	TTX
	24.68	63.11
	36.95	34.58
	20.92	26.28
	22.47	38.9
	25.61	30.82
	28.06	23.77
	24.12	30.47
	31.08	29.12
	22.62	30.58
	22.28	28.48
	21.41	18.59
	19.35	24.56
	8.09	32.32
	13.19	22.72
	17.81	22.12
	20.54	24.24
		36.86
		24.74

[truncated: 25 more sheets: Fig. 3B, Fig. 3C, Fig. 3D, Fig. 3E, Fig. 3F, Fig. 3G, Fig. 3I, Fig. 3J, Fig. 4B, Fig. 4C, Fig. 5B, Fig. 5D, Fig. 5F, Fig. 5G, Fig. 5I, Fig. 5K, Fig. 6A, Fig. 6C, Fig. 6D, Fig. 6E …]
